# Supplementary material for: Diversity and Evolution of DNA Transposons Targeting Multicopy Small RNA Genes from Actinopterygian Fish
Source: Biology (Basel). 2022 Jan 20;11(2):166. doi: 10.3390/biology11020166 (PMC8869645; doi:10.3390/biology11020166)
Supplement: Supplementary file 1 [file biology-11-00166-s001.zip]

Archive with 4 entries (4 files):
- Dataset S1.txt
- Figure S3.pdf
- Figures S1 and S2.pdf
- Tables S1-S3.xlsx
