# Supplementary material for: Diversity and Evolution of DNA Transposons Targeting Multicopy Small RNA Genes from Actinopterygian Fish
Source: Biology (Basel). 2022 Jan 20;11(2):166. doi: 10.3390/biology11020166 (PMC8869645; doi:10.3390/biology11020166)
Supplement: Supplementary file 1 [file biology-11-00166-s001.zip › Tables S1-S3.xlsx]

## Sheet: Table S1
Table S1. Dada families found from Actinopterygii.
Superorder	Order	Family	Species (scientific name)	Species (common name)	Dada lineages with determined target sequences (canonical TSDs are shown below the family names)1
					Dada-U6	Dada-tA	Dada-tY	Dada-tL	Dada-tN	Dada-tK	Dada-tR	Dada-tS	Dada-U1	Dada-5S	Dada-tD	Dada-tV
					TTGCGC	ATGCAT	TAGCTC	TGAACGC	TGGCGC	TAGCTC	TGGCGC	TGGCCG	ATTCGC	ATTCCCA	CGCGGG	CGCGCG
Elopomorpha	Anguilliformes	Anguillidae	Anguilla anguilla	European eel											Dada-tD_AnAn
															Dada-tD-N1_AnAn
Clupeomorpha	Clupeiformes	Clupeidae	Clupea harengus	Atlantic herring										Dada-5S_ClH
		Engraulidae	Coilia nasus	Japanese grenadier anchovy	Dada-U6A_CoNa							Dada-tS_CoNa			Dada-tD_CoNa
Ostariophysi	Cypriniformes	Cyprinidae	Cyprinus carpio	common carp	Dada-U6A_CCa				Dada-tN_CCa
					Dada-U6B_CCa
			Carassius auratus	goldfish	Dada-U6A_CaAu	Dada-tA1_CaAu	Dada-tY_CaAu	Dada-tL_CaAu	Dada-tN_CaAu		Dada-tR_CaAu	Dada-tS_CaAu	Dada-U1A_CaAu	Dada-5S-A_CaAu		Dada-tV_CaAu
														Dada-5S-B_CaAu
			Labeo rohita	Lohu					Dada-tN_LaRo			Dada-tS_LaRo		Dada-5S_LaRo
			Leuciscus waleckii	Amur ide		Dada-tA_LeWa			Dada-tN_TaAl
			Tanichthys albonubes	White Cloud Mountain minnow								Dada-tS_TaAl
			Culter alburnus	topmouth culter				Dada-tL_CuAl				Dada-tS_CuAl
			Anabarilius grahami	Kanglang fish	Dada-U6A_AnGr
			Onychostoma macrolepis			Dada-tA_OnMa
		Danionidae	Danio rerio	zebrafish	Dada-U6_DR	Dada-tA_DR		Dada-tL_DR					Dada-U1A_DR
					Dada-U6N1_DR								Dada-U1B_DR
			Danio aesculapii		Dada-U6_DaAe	Dada-tA_DaAe		Dada-tL_DaAe					Dada-U1A_DaAe
			Danio choprai		Dada-U6_DaCh
			Danio kyathit			Dada-tA_DaKy		Dada-tL_DaKy	Dada-tN_DaKy				Dada-U1A_DaKy
													Dada-U1B_DaKy
			Danio albolineatus	pearl danio				Dada-tL_DaAl
			Danio jaintianensis										Dada-U1A_DaJa
			Danio tinwini	gold ring danio				Dada-tL_DaTi					Dada-U1B_DaTi
			Danionella dracula	dracula fish	Dada-U6_DaDr	Dada-tA_DaDr
		Nemacheilidae	Triplophysa tibetana		Dada-U6_TrTi	Dada-tA_TrTi			Dada-tN_TrTi
	Characiformes	Characidae	Astyanax mexicanus	Mexican tetra					Dada-tN_AsMe
	Siluriformes	Ictaluridae	Ameiurus melas	black bullhead								Dada-tS_AmMe
		Pangasiidae	Pangasianodon hypophthalmus	striped catfish												Dada-tV_PaHy
Protacanthopterygii	Salmoniformes	Salmonidae	Salmo salar	Atlantic salmon	Dada-U6_SS
Paracanthopterygii	Gadiformes	Gadidae	Gadus morhua	Atlantic cod	Dada-U6-1_GMo	Dada-tA_GMo						Dada-tS-1_GMo				Dada-tV-1_GMo
					Dada-U6-2_GMo							Dada-tS-2_GMo
												Dada-tS-3_GMo
												Dada-tS-4_GMo
Acanthopterygii	Scombriformes	Scombridae	Thunnus orientalis	Pacific bluefin tuna											Dada-tD_ThOr
	Anabantiformes	Anabantidae	Anabas testudineus	climbing perch											Dada-tD_AnTe
			Betta splendens	Siamese fighting fish									Dada-U1_BeSp
	Carangiformes	Carangidae	Trachurus trachurus	Atlantic horse mackerel				Dada-tL_TrTr	Dada-tN_TrTr
	Ovalentaria incertae sedis	Ambassidae	Parambassis ranga	Indian glassy fish		Dada-tA_PaRa			Dada-tN_PaRa
									Dada-tN-N1_PaRa
	Mugiliformes	Mugilidae	Planiliza haematocheilus	so-iny mullet					Dada-tN_PlHa
	Cichliformes	Cichlidae	Oreochromis niloticus	Nile tilapia											Dada-tD_ONi
			Archocentrus centrarchus	filler cichlid											Dada-tD-N1_ArCe	Dada-tV_ArCe
	Beloniformes	Adrianichthyidae	Oryzias latipes	medaka	Dada-U6_OL	Dada-tA_OL					Dada-tR_OL		Dada-U1_OL			Dada-tV_OL
			Oryzias melastigma	Indian medaka										Dada-5S-OrMe
			Oryzias javanicus	javanese ricefish		Dada-tA_OJav					Dada-tR_OJav		Dada-U1_OJav			Dada-tV_OJav
	Cyprinodontiformes	Fundulidae	Fundulus heteroclitus	mummichog						Dada-tK_FuHe
		Cyprinodontidae	Cyprinodon tularosa	white sands pupfish								Dada-tS_CyTu
		Poeciliidae	Xiphophorus hellerii	green swordtail					Dada-tN_XHe
	Perciformes	Percidae	Sander lucioperca	pike-perch		Dada-tA_SaLu		Dada-tL_SaLu
						Dada-tAA_SaLu
						Dada-tA-N1_SaLu
			Perca flavescens	yellow perch				Dada-tL_PeFla
			Perca fluviatilis	European perch	Dada-U6A_PeFlu				Dada-tN_PeFlu			Dada-tS_PeFlu	Dada-U1_PeFlu			Dada-tV_PeFlu
					Dada-U6B_PeFlu
			Etheostoma spectabile	orangethroat darter	Dada-U6_EtSp								Dada-U1_EtSp		Dada-tD_EtSp
			Lateolabrax maculatus	spotted sea bass				Dada-tL_LaMa
	-	Sciaenidae	Larimichthys crocea	large yellow croaker		Dada-tA_LaCr				Dada-tK_LaCr
		Cyclopteridae	Cyclopterus lumpus	lumpfish											Dada-tD_CyLu
		Nototheniidae	Trematomus loennbergii	scaly rockcod	Dada-U6-1_TrLo						Dada-tR_TrLo
					Dada-U6-2_TrLo
			Gymnodraco acuticeps	ploughfish												Dada-tV-1_GyAc
																Dada-tV_GyAc
		Gasterosteidae	Gasterosteus aculeatus	three-spined stickleback	Dada-U6_GA
	Labriformes	Labridae	Notolabrus celidotus	New Zealand spotty				Dada-tL_NoCe						Dada-5S_NoCe
			Labrus bergylta							Dada-tK_LaBe
	Spariformes	Sparidae	Sparus aurata	gilthead seabream	Dada-U6_SpAu	Dada-tA_SpAu		Dada-tL_SpAu
			Acanthopagrus latus	yellowfin seabream		Dada-tA1_AcLa
						Dada-tA2_AcLa
	Tetraodontiformes	Tetraodontidae	Takifugu flavidus	sansaifugu									Dada-U1_TaFl
1 Previously characterized families are shown in red.

## Sheet: Table_S2
Table S2. Transcripts of Dada DNA transposons found from TSA analysis.
Superorder	Order	Family	Species (scientific name)	Species (common name)	TSA accession	Corresponding Dada family or dDada
	Acipenseriformes	Acipenseridae	Acipenser baerii	Siberian sturgeon	GICD01044912.1
			Acipenser oxyrinchus	Atlantic sturgeon	GEUL01105805.1
			Acipenser sinensis	Chinese sturgeon	GGYF01013178.1
			Acipenser sturio	European sea sturgeon	GGQL01021839.1
Elopomorpha	Anguilliformes	Anguillidae	Anguilla anguilla	European eel	GFIC01030133.1	Dada-tD_AnAn
		Muraenesocidae	Muraenesox cinereus	daggertooth pike conger	GHNX01006204.1
Osteoglossomorpha	Osteoglossiformes	Mormyridae	Gnathonemus petersii	Peters's elephant-nose fish	GFIK01033692.1
Clupeomorpha	Clupeiformes	Clupeidae	Sardinops melanostictus	Japanese pilchard	ICPT01163137.1
			Alosa alosa	allis shad	GETY01046215.1
		Engraulidae	Coilia nasus	Japanese grenadier anchovy	GFON01087365.1
			Coilia nasus	Japanese grenadier anchovy	GFON01087758.1
Ostariophysi	Cypriniformes	Cyprinidae	Cyprinus carpio	common carp	GFWU01028386.1
			Cyprinus carpio	common carp	GFWU01036014.1
			Cyprinus carpio	common carp	GFWU01042589.1	dDada
			Cyprinus carpio	common carp	GFWU01034384.1	Dada-U6A_CCa
			Cyprinus carpio	common carp	GFWU01020955.1	Dada-tN_CCa
			Schizopygopsis pylzovi		GHYK01045039.1
			Schizopygopsis pylzovi		GHYK01056823.1
			Schizopygopsis pylzovi		GHYK01067145.1	dDada
			Schizopygopsis selincuoensis	Selincuo naked carp	GHYI01040578.1
			Schizopygopsis selincuoensis	Przewalski's naked carp	GHYI01053575.1
			Schizopygopsis selincuoensis	Przewalski's naked carp	GHYI01073731.1
			Schizopygopsis selincuoensis	Przewalski's naked carp	GHYI01078614.1
			Schizopygopsis selincuoensis	Przewalski's naked carp	GHYI01081003.1
			Schizopygopsis selincuoensis	Przewalski's naked carp	GHYI01086569.1
			Schizopygopsis selincuoensis	Przewalski's naked carp	GHYI01089237.1	dDada
			Schizopygopsis selincuoensis	Przewalski's naked carp	GHYI01095450.1
			Schizopygopsis younghusbandi		GHYL01048177.1
			Schizopygopsis younghusbandi		GHYL01056498.1
			Gymnocypris eckloni		GHYG01024910.1
			Gymnocypris eckloni		GHYG01043731.1
			Gymnocypris eckloni		GHYG01055261.1
			Gymnocypris namensis		GHYH01015264.1
			Gymnocypris namensis		GHYH01021769.1
			Gymnocypris namensis		GHYH01048037.1	dDada
			Gymnocypris namensis		GHYH01061949.1
			Gymnocypris namensis		GHYH01069469.1
			Gymnocypris namensis		GHYH01079738.1
			Gymnocypris przewalskii	Przewalski's naked carp	GHYJ01004542.1
			Gymnocypris przewalskii	Przewalski's naked carp	GHYJ01016082.1
			Gymnocypris przewalskii	Przewalski's naked carp	GHYJ01029888.1
			Gymnocypris przewalskii	Przewalski's naked carp	GHYJ01054023.1	dDada
			Gymnocypris przewalskii	Przewalski's naked carp	GHYJ01060527.1
			Gymnocypris przewalskii	Przewalski's naked carp	GHYJ01065484.1
			Gymnocypris przewalskii	Przewalski's naked carp	GHYJ01065713.1
			Gymnocypris przewalskii	Przewalski's naked carp	GHYJ01074188.1
			Gymnocypris przewalskii	Przewalski's naked carp	GHYJ01075465.1
			Ptychobarbus kaznakovi		GHYM01048027.1
			Ptychobarbus kaznakovi		GHYM01059671.1	dDada
			Ptychobarbus kaznakovi		GHYM01061603.1
			Ptychobarbus kaznakovi		GHYM01069116.1
			Ptychobarbus kaznakovi		GHYM01097456.1
			Ptychobarbus kaznakovi		GHYM01098636.1
			Ptychobarbus kaznakovi		GHYM01099395.1
			Ptychobarbus kaznakovi		GHYM01106541.1
			Ptychobarbus kaznakovi		GHYM01136221.1
			Oxygymnocypris stewartii		GIBO01040378.1
			Oxygymnocypris stewartii		GIBO01043110.1
			Oxygymnocypris stewartii		GIBO01045607.1
			Oxygymnocypris stewartii		GIBO01049870.1	dDada
			Oxygymnocypris stewartii		GIBO01060907.1
			Platypharodon extremus		GHYC01040268.1
			Platypharodon extremus		GHYC01075544.1
			Schizothorax davidi		GHYD01027254.1
			Schizothorax davidi		GHYD01046620.1
			Schizothorax davidi		GHYD01048991.1
			Schizothorax davidi		GHYD01059447.1	dDada
			Schizothorax davidi		GHYD01072681.1
			Schizothorax labiatus	Kunar snowtrout	GHYE01036422.1
			Schizothorax labiatus	Kunar snowtrout	GHYE01040377.1
			Schizothorax labiatus	Kunar snowtrout	GHYE01042504.1
			Schizothorax labiatus	Kunar snowtrout	GHYE01046643.1
			Schizothorax lissolabiata		GHYB01030524.1
			Schizothorax lissolabiata		GHYB01035670.1
			Schizothorax lissolabiata		GHYB01055541.1	dDada
			Schizothorax lissolabiata		GHYB01059500.1
			Schizothorax oconnori		GHYF01039693.1
			Schizothorax oconnori		GHYF01049871.1
			Schizothorax oconnori		GHYF01050205.1
			Schizothorax oconnori		GHYF01066491.1
			Schizothorax oconnori		GHYF01074706.1
			Schizothorax oconnori		GHYF01080525.1
			Schizothorax oconnori		GHYF01081736.1
			Schizothorax plagiostomus		GHXZ01018178.1
			Schizothorax plagiostomus		GHXZ01027825.1
			Schizothorax plagiostomus		GHXZ01029196.1
			Schizothorax plagiostomus		GHXZ01029506.1
			Schizothorax plagiostomus		GHXZ01032141.1
			Schizothorax plagiostomus		GHXZ01045733.1
			Schizothorax prenanti		GEGS01001427.1
			Schizothorax prenanti		GEGS01012063.1
			Schizothorax prenanti		GHKG01106868.1
			Schizothorax prenanti		GHKG01108390.1
			Schizothorax prenanti		GHKG01113328.1
			Schizothorax prenanti		GHKG01117258.1
			Schizopyge nukiangensis		GHYA01068476.1
			Schizopyge nukiangensis		GHYA01073884.1	dDada
			Schizopyge nukiangensis		GHYA01075676.1
			Sinocyclocheilus angustiporus		GAHO01131394.1
			Tor tambra	Javan mahseer	GJFZ01059905.1	dDada
			Tor tambra	Javan mahseer	GJFZ01115367.1
			Tor tambra	Javan mahseer	GJFZ01135128.1
			Tor tambra	Javan mahseer	GJFZ01236459.1
			Ctenopharyngodon idella	grass carp	GBKA01016251.1	dDada
			Ctenopharyngodon idella	grass carp	GBKA01024995.1
			Tinca tinca	tench	GFZX01104206.1	dDada
			Rutilus rutilus	common roach	GEBE01132658.1	dDada
			Pimephales promelas	fathead minnow	GCVQ01009341.1	dDada
			Pimephales promelas	fathead minnow	GCVQ01044867.1
		Danionidae	Danio rerio	zebrafish	GFIL01018184.1	Dada-U1A_DR
			Danio rerio	zebrafish	GFIL01018182.1	Dada-U1B_DR
			Danio rerio	zebrafish	GFIL01015098.1	Dada-U6_DR
			Danio rerio	zebrafish	GFIL01017713.1	Dada-tL_DR
			Danio rerio	zebrafish	GFIL01015330.1	dDada
			Danionella translucida		GHNV01062333.1
		Cobitidae	Misgurnus anguillicaudatus	pond loach	GGUH01022549.1
			Misgurnus anguillicaudatus	pond loach	GGUH01056403.1
			Misgurnus anguillicaudatus	pond loach	GGUH01075031.1
			Misgurnus anguillicaudatus	pond loach	GGUH01090396.1
			Misgurnus anguillicaudatus	pond loach	GGUH01135680.1
	Characiformes	Characidae	Astyanax mexicanus	Mexican tetra	GFIE01020851.1
			Astyanax mexicanus	Mexican tetra	GFIE01022788.1
			Astyanax mexicanus	Mexican tetra	GFIE01023335.1
			Astyanax mexicanus	Mexican tetra	GFIE01031332.1
	Gymnotiformes	Sternopygidae	Eigenmannia virescens	glass knifefish	GGGZ01058135.1
	Siluriformes	Callichthyidae	Corydoras nattereri	blue corydoras	GEYD01000372.1
		Trichomycteridae	Trichomycterus areolatus		GEVC01027595.1
Protacanthopterygii	Esociformes	Esocidae	Umbra pygmaea	eastern mudminnow	GFIU01016156.1
			Umbra pygmaea	eastern mudminnow	GFIU01017095.1
			Umbra pygmaea	eastern mudminnow	GFIU01030435.1
			Umbra pygmaea	eastern mudminnow	GFIU01032368.1
			Umbra pygmaea	eastern mudminnow	GFIU01032369.1
			Umbra pygmaea	eastern mudminnow	GFIU01032371.1
	Salmoniformes	Salmonidae	Salmo salar	Atlantic salmon	GBRB01072447.1	Dada-U6_SS
			Salmo salar	Atlantic salmon	GEGX01339227.1
			Salvelinus fontinalis	brook trout	GFIT01027762.1
			Salvelinus fontinalis	brook trout	GFIT01039784.1
			Oncorhynchus gorbuscha	humpback salmon	GFUW01022972.1
			Thymallus thymallus	grayling	GFIZ01042410.1
			Coregonus artedi	cisco	GIUL01231888.1
			Coregonus clupeaformis	lake whitefish	GFGX01045285.1
			Coregonus clupeaformis	lake whitefish	GFGX01054048.1
			Coregonus lavaretus		GFIG01028950.1
			Coregonus lavaretus		GFIG01030650.1
			Coregonus lavaretus		GFIG01042332.1
Paracanthopterygii	Gadiformes	Gadidae	Gadus morhua	Atlantic cod	GFIX01038813.1	Dada-tA_GMo
			Gadus morhua	Atlantic cod	GFIX01016971.1	Dada-tN_GM=Dada-1_GM
			Gadus morhua	Atlantic cod	GFIX01038812.1	Dada-tS-1_GMo
			Trisopterus luscus	pouting	GHRZ01192545.1
			Trisopterus luscus	pouting	GHRZ01127158.1	Dada-tV-1_GMo
Acanthopterygii	Scombriformes	Scombridae	Thunnus orientalis	Pacific bluefin tuna	GIUO01008958.1	Dada-tD_ThOr
	Callionymiformes	Callionymidae	Callionymus lyra	common dragonet	GISK01048840.1
	Carangiformes	Carangidae	Trachurus trachurus	Atlantic horse mackerel	GHRS01151221.1
	Pleuronectiformes	Pleuronectidae	Platichthys flesus	European flounder	GIPN01032336.1
			Platichthys flesus	European flounder	GIPN01073347.1
			Platichthys stellatus	starry flounder	GAPK01024534.1
	-	Pomacentridae	Amphiprion bicinctus	two-banded anemonefish	GDCV01327255.1
	Cichliformes	Cichlidae	Oreochromis niloticus	Nile tilapia	GBAZ01136239.1	Dada-tD_ONi
	Beloniformes	Adrianichthyidae	Oryzias latipes	medaka	GFIO01012942.1	Dada-U6_OL
			Oryzias latipes	medaka	GFIO01005235.1	Dada-tR_OL
			Oryzias latipes	medaka	GFIO01036962.1	Dada-tV_OL
			Oryzias melastigma	Indian medaka	GDGP01007045.1	Dada-5S_OrMe
	Atheriniformes	Atherinopsidae	Menidia menidia	Atlantic silverside	GEVY01018720.1
	Cyprinodontiformes	Fundulidae	Fundulus heteroclitus	mummichog	GCES01009731.1
			Fundulus heteroclitus	mummichog	GCES01011890.1
			Fundulus heteroclitus	mummichog	GCES01043938.1
		Rivulidae	Austrofundulus limnaeus		GDGY01121047.1
			Austrofundulus limnaeus		GDHX01321059.1
		Nothobranchiidae	Nothobranchius furzeri	turquoise killifish	HADY01022605.1
			Nothobranchius korthausae	Korthausae killifish	HAEB01018002.1
			Nothobranchius pienaari		HAEF01016819.1
			Aphyosemion striatum	red striped killifish	HADW01009527.1
	Perciformes	Percidae	Perca fluviatilis	European perch	GHVJ01252593.1	Dada-tS_PeFlu
			Perca fluviatilis	European perch	GFIQ01028017.1	Dada-tV_PeFlu
			Etheostoma spectabile	orangethroat darter	GHTX01088671.1	Dada-tD_EtSp
		Sillaginidae	Sillago sihama	northern whiting	GHBQ01042833.1
		Nototheniidae	Gymnodraco acuticeps	ploughfish	GGFR01007075.1	Dada-tV_GyAc
			Gymnodraco acuticeps	ploughfish	GGFR01032700.1
			Gymnodraco acuticeps	ploughfish	GGFR01038699.1
	Labriformes	Labridae	Labrus bergylta	ballan wrasse	GFFM01035285.1	Dada-tK_LaBe
	Centrarchiformes	Centrarchidae	Micropterus salmoides	largemouth bass	GGVN01050762.1
	Spariformes	Sparidae	Parargyrops edita	crimson sea bream	GICI01220321.1
	Tetraodontiformes	Tetraodontidae	Takifugu poecilonotus	finepatterned puffer	GIXS01008002.1
			Takifugu poecilonotus	finepatterned puffer	GIXS01089073.1
			Takifugu poecilonotus	finepatterned puffer	GIXS01089281.1

## Sheet: Table_S3
Table S3. dDada from Cypriniformes.
Order	Suborder	Family	Subfamily	Species	TSA	predicted cDNA	GSS	predicted protein
Cypriniformes	Cyprinoidei	Danionidae	Danioninae	Danio rerio	GFIL01015330.1
				Danio choprai			CAIGQW010019122.1
				Danio jaintianensis			CAIGQV010018106.1
				Danio kyathit			CAIGQU010000672.1
				Danio tinwini			CAIGQZ010032312.1
				Danio aesculapii			CAIGQT010003545.1
				Danionella translucida	GHNV01062337.1
		Cyprinidae	Cyprininae	Carassius auratus		XM_026196201.1		XP_026051986.1
				Cyprinus carpio	GFWU01042589.1
				Sinocyclocheilus rhinocerous		XM_016510279.1		XP_016365765.1
				Sinocyclocheilus anshuiensis		XM_016477331.1
				Sinocyclocheilus grahami		XM_016228740.1		XP_016084226.1
			Smiliogastrinae	Puntigrus tetrazona			JAEQBD010000011.1
			Schizopygopsinae	Schizopygopsis pylzovi	GHYK01067145.1
				Gymnocypris przewalskii	GHYJ01054023.1
				Gymnocypris namensis	GHYH01048037.1
				Ptychobarbus kaznakovi	GHYM01059671.1
				Oxygymnocypris stewartii	GIBO01049870.1
			Schizothoracinae	Schizothorax lissolabiata	GHYB01055541.1
				Schizothorax prenanti	GHKG01111378.1
				Schizopyge nukiangensis	GHYA01073884.1
			Torinae	Tor tambra	GJFZ01059905.1
			Labeoninae	Labeo rohita			QBIY01012082.1	RXN27016.1
				Labeo catla			JACDQS010001342.1
				Cirrhinus cirrhosus			JAFIRB010175200.1
			Acrossocheilinae	Onychostoma macrolepis			JAAMOB010000021.1	KAF4098583.1
		Xenocyprididae		Anabarilius grahami			RJVU01035392.1	ROL47580.1
			Xenocypridinae	Culter alburnus			RXFN01000153.1
				Ctenopharyngodon idella	GEUQ01018974.1
				Megalobrama amblycephala			RXFO01001636.1
				Hypophthalmichthys nobilis			LOHW01016653.1
		Gobionidae	Sarcocheilichthyinae	Gobiocypris rarus			JAGMVN010000015.1
				Paracanthobrama guichenoti			JAGHMJ010000023.1
		Tincidae	Tincinae	Tinca tinca	GFZX01104206.1
		Leuciscidae	Leuciscinae	Leuciscus waleckii			FLSR01004869.1
				Squalius pyrenaicus			CVRK01009749.1
				Rutilus rutilus	GEBE01132658.1
			Pogonichthyinae	Pimephales promelas	GCVQ01009344.1
